# Supplementary material for: Microarray analysis of gene expression in the diacylglycerol kinase η knockout mouse brain
Source: Biochem Biophys Rep. 2019 Jun 25;19:100660. doi: 10.1016/j.bbrep.2019.100660 (PMC6597918; doi:10.1016/j.bbrep.2019.100660)
Supplement: Data Profile.xml [file mmc2.xml]

<?xml version="1.0" encoding="UTF-8" standalone="no"?><data:data><datasets><author>sakane@faculty.chiba-u.jp</author><type>0</type><dataset><value>1</value><reason>Data will be made available on request</reason><comments/></dataset></datasets></data:data>
